# Supplementary material for: The Role of CyberKnife Stereotactic Radiosurgery in Recurrent Cranial Medulloblastomas across Pediatric and Adult Populations
Source: J Clin Med. 2024 Jun 19;13(12):3592. doi: 10.3390/jcm13123592 (PMC11205184; doi:10.3390/jcm13123592)
Supplement: Supplementary file 1 [file jcm-13-03592-s001.zip]

Archive with 1 entries (1 files):
- jcm-3022620-supplementary.pdf
